# Supplementary material for: An Inducible BRCA1 Expression System with In Vivo Applicability Uncovers Activity of the Combination of ATR and PARP Inhibitors to Overcome Therapy Resistance
Source: Cancers (Basel). 2026 Jan 20;18(2):309. doi: 10.3390/cancers18020309 (PMC12838977; doi:10.3390/cancers18020309)
Supplement: Supplementary file 1 [file cancers-18-00309-s001.zip]

Archive with 3 entries (2 files):
- cancers-4069969-supplementary/
- cancers-4069969-supplementary/cancers-4069969-File S1. The original western blot figures.pdf
- cancers-4069969-supplementary/cancers-4069969-supplementary figures.pdf
